# Supplementary material for: Transmission experiments support clade-level differences in the transmission and pathogenicity of Cambodian influenza A/H5N1 viruses
Source: Emerg Microbes Infect. 2020 Jul 23;9(1):1702–11. doi: 10.1080/22221751.2020.1792353 (PMC7473085; doi:10.1080/22221751.2020.1792353)
Supplement: 12_-_Supp_table_1_-_virus_information__PH121018_.xlsx [file TEMI_A_1792353_SM9739.xlsx]

## Sheet: Sheet1
Supplementary Table 1. Information for the viruses used in the transmission experiments
Virus	Clade	Country case #	Province	District	Commune	Village	Sampling date	Age (years)	Sex	Outcome	HA accession	NA accession	PB2 accession	PB1 accession	PA accession	NP accession	MP accession	NS accession	Mutations associated with mammalian adaptation	References for papers describing mutations	PMID
A/Cambodia/W0526301/2012	1.1.2	21	Kampong Speu	Bo Seth	Tuol Sala	Pring	2012-05-25	11	Female	Died	KF369214	KF369216	KF369211	KF369212	KF369213	KF369215	KF369217	KF369218	HA: S133A; PB1-F2: N66S; M1: N30D, T215A, NS1: P42S, L98F, I101M	Yang et al., 2007; Conenello et al., 2007; Fan et al., 2009; Jiao et al., 2008; Spesock et al., 2011	17690300; 17922571; 19117585; 18032512; 21593152
A/Cambodia/X0817302/2013	1.1.2 reassortant	38	Kandal	Kandal Steung	Prek Sleng	Prey Tathuk	2013-08-16	6	Male	Survived	KF918490	KF918492	KF918487	KF918488	KF918489	KF918491	KF918493	KF918494	HA: S133A, S155N, K189R; M1: N30D, T215A, NS1: P42S, L98F, I101M	Yang et al., 2007; Wang et al., 2010; Fan et al., 2009; Jiao et al., 2008; Spesock et al., 2011	17690300; 20427525; 19117585; 18032512; 21593152
A/Duck/Cambodia/Y0210303/2014	2.3.2.1c	N/A	Kampong Cham	Batheay	Sandaek	Svay Prey	2014-02-07	N/A	N/A	N/A	EPI954442	EPI954444	EPI954439	EPI954440	EPI954441	EPI954443	EPI954445	EPI954446	HA: D94N, S133A, S155N, T156A, K189R; M1: N30D, T215A; NS1: P42S, D87E, L98F, I101M	Su et al., 2008; Yang et al., 2007; Wang et al., 2010; Gao et al., 2009; Fan et al., 2009; Jiao et al., 2008; Long et al., 2008; Spesock et al., 2011	19020946; 17690300; 20427525; 20041223; 19117585; 18032512; 18317917; 21593152
